# Supplementary material for: Machine learning of plasma metabolome identifies biomarker panels for metabolic syndrome: findings from the China Suboptimal Health Cohort
Source: Cardiovasc Diabetol. 2022 Dec 23;21:288. doi: 10.1186/s12933-022-01716-0 (PMC9789589; doi:10.1186/s12933-022-01716-0)
Supplement: Supplementary file 2 — Additional file 2: Table S1. Statistical analysis of identified metabolites. [file 12933_2022_1716_MOESM2_ESM.xlsx]

## Sheet: Sheet1
Supplementary Table 1. Statistical Analysis of Identified Metabolites
	Metabolic Syndrome Group						Control Group
Metabolites	Mean	SD	P25	Median	P75		Mean	SD	P25	Median	P75	Fold Change	VIP value	P value	P* value	P# value
L-Glycine	0.00660809	0.00566971	0.00161166	0.00539024	0.0105294		0.00666981	0.00605841	0.00134048	0.00503803	0.0107828	0.990747	1.74574	0.747947	0.118553	0.229022
L-Proline	0.00557171	0.0031118	0.00562357	0.00708755	0.00753776		0.00571669	0.00308042	0.00632983	0.00719516	0.00757814	0.97464	0.139518	0.229672	0.898391	0.929157
Trans-Acotinic Acid	0.00429319	0.003051	0	0.00581183	0.00669304		0.00542253	0.00215754	0.00556834	0.00610268	0.00657158	0.791731	4.42393	0.00354321	2.51472e-06	2.13751e-05
D-Glucose	0.00484677	0.00117422	0.00444107	0.00504028	0.00552845		0.00475879	0.000993421	0.00431202	0.00489802	0.00537673	1.01849	0.376187	0.0241689	0.233445	0.374394
Methanol	0.00511507	0.00122783	0.00456564	0.00510347	0.00577106		0.00490323	0.000771554	0.00447926	0.00490106	0.00532227	1.0432	1.06524	0.000383559	0.00916179	0.0268535
GlycericAcid	0.00447516	0.00134242	0.00385955	0.00462446	0.00525424		0.00438066	0.00112591	0.00369543	0.004367	0.00504528	1.02157	0.092171	0.038806	0.71992	0.87326
Guanidinoacetate	0.00385521	0.00106934	0.00336603	0.00381106	0.0044247		0.00364434	0.000740857	0.00323382	0.00366164	0.00410372	1.05786	1.03836	0.000537904	0.000994076	0.00497038
Hydroxyproline	0.002722	0.00203144	0	0.00378293	0.004305		0.00351753	0.00159224	0.00346321	0.00408448	0.00447518	0.773837	3.45542	2.92976e-06	1.1134e-06	1.05155e-05
D-Sorbitol	0.00401914	0.00126601	0.00352833	0.00409391	0.00469419		0.00374793	0.000955136	0.00329014	0.0038108	0.00433476	1.07236	1.26877	2.62841e-05	0.197205	0.335248
D-GlucuronicAcid	0.00389191	0.0012336	0.0032766	0.00410811	0.00473728		0.00404523	0.00105428	0.0034571	0.00409634	0.00473093	0.962097	0.0163208	0.340714	0.788846	0.882262
D-Mannose	0.00375651	0.00100018	0.00339409	0.00375812	0.00428404		0.00401635	0.000903974	0.00351764	0.00398718	0.00454968	0.935304	0.86985	0.000575175	0.0284095	0.0754627
L-Cystine	0.00282562	0.00131102	0.00299631	0.00332706	0.00357452		0.00300224	0.00129091	0.0032109	0.00348379	0.003679	0.941171	0.491543	2.28096e-05	0.326983	0.471078
Glycerol	0.0033985	0.00102331	0.0028893	0.00348849	0.00408398		0.00355367	0.000943271	0.00302352	0.00365044	0.00410965	0.956334	0.855254	0.12564	0.8647	0.924541
L-Cysteine	0.00127372	0.0012064	0	0.00134055	0.0020634		0.00106534	0.00112706	0	0.00118578	0.00176542	1.1956	1.12864	0.0291244	0.0316206	0.0790515
Hypotaurine	0.00288036	0.000520721	0.00262707	0.00285908	0.00315321		0.00296179	0.000464731	0.002697	0.00294707	0.00321058	0.972506	0.576308	0.0324168	0.0142763	0.0404495
Beta-Alanine	0.00238625	0.000741346	0.00242877	0.00256748	0.00272774		0.00252629	0.000558101	0.0024778	0.00261466	0.00276201	0.944564	0.815166	0.0071275	0.00519568	0.0176653
DehydroAscorbicAcid	0.000965579	0.00129644	0	0	0.00199259		0.00117637	0.00133048	0	0	0.00225268	0.820814	0.652144	0.0360345	0.773744	0.882262
Pyroglutamic Acid	0.00207696	0.000936504	0.00176305	0.00217709	0.00272671		0.00246143	0.000874033	0.00222247	0.00259331	0.00298901	0.843804	2.03936	1.15506e-11	2.45897e-08	5.22532e-07
Glutaconic Acid	0.000835791	0.00103238	0	0	0.00187982		0.00142867	0.000952459	0	0.00190054	0.00211004	0.585014	2.67658	3.10752e-15	4.36155e-10	1.23577e-08
D-Maltose	0.0014215	0.00107775	0	0.00185086	0.00224976		0.00194834	0.000847767	0.00170889	0.00213932	0.00249115	0.729598	2.26884	1.54664e-09	8.20859e-08	1.39546e-06
L-Isoleucine	0.00122383	0.000767449	0	0.00158806	0.00176997		0.0013421	0.000707457	0.00136208	0.00162395	0.00179633	0.911879	0.732733	0.108825	0.227479	0.371841
Galactitol	0.00165992	0.000484282	0.00141683	0.00172051	0.0019775		0.00166551	0.000409676	0.00145298	0.00169292	0.00193352	0.996642	0.0843839	0.532243	0.920365	0.931322
CholineChloride	0.00183372	0.000433598	0.00165925	0.00185821	0.00206489		0.00179572	0.000303922	0.00164514	0.00180251	0.0019772	1.02116	0.339987	0.00974163	0.221258	0.368764
beta-HydroxyisovalericAcid	0.00163463	0.000579852	0.00136583	0.00156218	0.0019837		0.00149831	0.000506882	0.00116638	0.00140765	0.00174504	1.09099	0.399306	1.00593e-05	0.316513	0.471078
2-AminobutyricAcid	0.00143103	0.000350748	0.0012824	0.00145433	0.00164574		0.00148841	0.000286867	0.00136372	0.00149599	0.00165206	0.961449	0.555394	0.047406	0.0748267	0.159007
Myo-Inositol	0.000809168	0.000661855	0.000479699	0.000756189	0.00101855		0.000922978	0.000624666	0.000616353	0.000860452	0.00116318	0.876692	0.626024	0.000427841	0.000688341	0.00365681
Malonate	0.00113651	0.000409426	0.000931618	0.00114344	0.00138438		0.00110262	0.000405865	0.000919961	0.00112059	0.00132945	1.03074	0.103479	0.291659	0.754115	0.882262
2-Oxoisovalerate	0.00118875	0.00032648	0.000993726	0.00118331	0.00137173		0.00106724	0.000272963	0.000916694	0.00105403	0.00123963	1.11385	0.914717	1.56272e-07	3.79983e-07	4.03731e-06
D-Fucose	0.000985456	0.00046243	0.00069979	0.000938426	0.00116417		0.000798403	0.000305344	0.000624616	0.000768638	0.000960841	1.23428	1.21686	3.64754e-10	1.20924e-11	1.02786e-09
Ethanolamine	0.00103947	0.000426887	0.000847073	0.00104384	0.00122758		0.00105503	0.000389848	0.000879066	0.00106394	0.00126559	0.985254	0.336287	0.141523	0.423486	0.553789
1,3-Diaminopropane	0.00134342	0.000468369	0.00105331	0.00134392	0.00159776		0.00152031	0.00038327	0.00128891	0.00152033	0.00173103	0.883646	0.98963	1.64297e-09	5.05644e-05	0.000390725
Taurine	0.00166045	0.000621296	0.00125765	0.00156027	0.00193364		0.00143035	0.000518757	0.00114378	0.0013608	0.0016069	1.16087	1.52309	1.6754e-08	0.000426034	0.00248136
Xylitol	0.00105628	0.000438384	0.000867022	0.00104985	0.00123244		0.00109992	0.000340995	0.000928856	0.00107653	0.00123523	0.960325	0.270109	0.0650815	0.278786	0.430852
3-HydroxyphenylAceticAcid	0.000466605	0.00060595	0	0	0.0010365		0.000654638	0.000553484	0	0.00090595	0.00108732	0.712767	0.864761	0.000186038	0.00267251	0.0108173
Threitol	0.00136267	0.000880041	0.000889416	0.00124945	0.00175704		0.00130333	0.00073603	0.000926076	0.00122522	0.00170287	1.04553	0.431887	0.676983	0.0694636	0.155379
Phosphocholine	0.00083374	0.000297554	0.000747149	0.000872357	0.00100437		0.000804242	0.000261931	0.000718754	0.000843225	0.000962433	1.03668	0.252515	0.031101	0.148103	0.262266
Lactose	0.000557712	0.000518027	0	0.000643301	0.000984012		0.000566721	0.000503751	0	0.000657199	0.00100423	0.984103	0.170214	0.695506	0.353012	0.5001
Azelaic Acid	0.000361578	0.000357787	0	0.000442103	0.00067409		0.000452335	0.00031447	0	0.000548616	0.000694659	0.799359	0.563175	0.00587911	0.00461712	0.0163523
PantothenicAcid	0.00068439	0.00014	0.000638361	0.000677974	0.000731269		0.000678948	9.8e-05	0.00062581	0.000672654	0.000729291	1.00801	0.115595	0.234376	0.141204	0.260921
L-Valine	0.000597578	0.000167241	0.000511429	0.000598193	0.000696401		0.000614973	0.000185725	0.000515037	0.000630284	0.00073612	0.971715	0.144272	0.123891	0.785972	0.882262
PropyleneGlycol	0.000612952	0.00111803	0.000405735	0.000489971	0.000581819		0.000540955	0.000713788	0.000395596	0.000496265	0.000602525	1.13309	0.816361	0.966021	0.32335	0.471078
GABA	0.000672951	0.000293191	0.000551028	0.000669363	0.000768658		0.000661821	0.000255236	0.000575569	0.000680322	0.000780066	1.01682	0.0336836	0.394141	0.799638	0.882718
Deoxyadenosine	0.000249194	0.000352775	0	0	0.000613702		0.000388826	0.000364266	0	0.000510949	0.000714349	0.640888	1.09933	2.99007e-06	0.000437886	0.00248136
Dihydrothymine	0.0004124	0.000539866	0.000341278	0.000430077	0.000493612		0.000391535	0.000270118	0.000354471	0.000433889	0.000497955	1.05329	0.102187	0.489628	0.396706	0.526875
3-Methyl-L-Histidine	0.000529284	0.000181095	0.000422932	0.000521967	0.000615732		0.000511859	0.000140653	0.000434515	0.000506828	0.000584185	1.03404	0.1584	0.434072	0.765785	0.882262
MethylmalonicAcid	0.000444929	0.000407271	0.000270837	0.000402551	0.000564129		0.000303784	0.00023586	0.000215152	0.000311921	0.000426955	1.46463	0.956738	5.6073e-09	1.14517e-07	1.62232e-06
Creatine	0.000370509	0.000151813	0.000338695	0.000395698	0.000455484		0.000455646	0.000115941	0.000410763	0.000462176	0.000515268	0.813149	0.839461	1.41801e-18	6.95072e-11	2.95406e-09
SebacicAcid	0.000295982	0.000298236	0	0.000322895	0.00053242		0.000326758	0.000249874	0	0.000351976	0.000479961	0.905814	0.134143	0.169423	0.170344	0.295495
Succinate	0.000313058	0.000215889	0	0.000365453	0.000478672		0.000391557	0.000209108	0.000291868	0.000455521	0.000535839	0.79952	0.694355	7.84014e-08	0.00788655	0.024828
LevulinicAcid	0.000331583	0.000210346	0.000114592	0.000401247	0.000478238		0.000337404	0.000212157	0.00022915	0.000398544	0.000495045	0.982747	0.14416	0.534833	0.870156	0.924541
IsovalericAcid	0.00045052	0.000120375	0.00039474	0.000451505	0.000521474		0.000419696	0.000109081	0.000353695	0.000411417	0.00048489	1.07344	0.290274	1.0084e-05	0.00839786	0.0254935
Pyruvic-Acid	0.000394342	0.000771217	0.000265977	0.000346416	0.00046516		0.000363034	0.000252898	0.000282697	0.000362909	0.0004939	1.08624	0.0601585	0.218184	0.89303	0.929157
Lactate	0.000167598	0.000241258	0	0	0.000335965		8.46934e-05	0.000151935	0	0	0	1.97888	0.563552	1.68539e-07	1.36496e-07	1.65745e-06
Creatinine	0.000307828	0.000256048	0.000203809	0.000332087	0.000438109		0.000274639	0.000228055	0	0.000305334	0.000417357	1.12085	0.280178	0.092091	0.26882	0.423143
L-Carnitine	0.000478953	0.000202371	0.000382561	0.000457661	0.000550957		0.000528589	0.000211299	0.000387216	0.000500963	0.000637406	0.906097	0.0608984	0.00152747	0.00158089	0.00671878
3-Methylxanthine	0.000295439	0.000775336	0	0.000302587	0.000351235		0.000320705	0.00017938	0.000274375	0.000334461	0.000412902	0.921218	0.236386	6.66053e-08	0.729429	0.87326
L-Glutathione-oxidized	0.000501159	0.000326312	0.000331902	0.000493079	0.000722667		0.000439162	0.000281505	0.000311008	0.000462931	0.000617162	1.14117	0.825885	0.0204991	0.146397	0.262266
2-Propanol	3.76138e-05	0.000258895	0	0	0		2.31038e-05	7.08448e-05	0	0	0	1.62804	0.0483788	0.315037	0.320587	0.471078
L-Ornithine	0.0009936	0.00126124	0	0	0.00244081		0.00134881	0.00131858	0	0.00201879	0.00260861	0.736651	1.80372	0.000384592	0.00129138	0.00577725
Beta-D-Glucose-6-Phosphate	0.000585432	0.000939594	0	0	0.00119203		0.000892861	0.000866324	0	0.000979592	0.00148629	0.655681	1.12034	3.53512e-07	0.0724653	0.157937
L-GlutamicAcid	0.000398122	0.000768123	0	0	0		0.000384704	0.000735719	0	0	0	1.03488	0.105165	0.822839	0.97122	0.97122
L-Asparagine	0.000697078	0.000638584	0	0.000935716	0.00118942		0.000883682	0.000624287	0	0.00109746	0.00133346	0.788834	1.07103	2.39757e-06	0.00433392	0.0163523
L-Arabitol	0.00073742	0.000779121	0	0.000815978	0.001161		0.000749509	0.000723029	0	0.000831375	0.00114469	0.983871	0.492024	0.647601	0.393489	0.526875
N-Acetyl-L-AsparticAcid	9.64266e-05	0.000315639	0	0	0		0.00010016	0.000253562	0	0	0	0.962723	0.134351	0.367635	0.504823	0.640447
5-AminoValericAcid	0.000224637	0.000337382	0	0	0.000586862		0.00030972	0.000356102	0	0	0.000648456	0.725291	0.683382	0.00254838	0.00643625	0.0210416
N-Acetylglycine	0.000211945	0.000412043	0	0	0.00035338		0.000159867	0.000223532	0	0	0.00032464	1.32576	0.23008	0.153766	0.102421	0.207281
3-MethyladipicAcid	0.000252374	0.000322318	0	0	0.000595203		0.000387404	0.000313259	0	0.000523911	0.000641616	0.651448	0.984678	8.85852e-07	5.74678e-05	0.000407064
EthylmalonicAcid	0.00015307	0.000259855	0	0	0.000379116		0.000110688	0.000205125	0	0	0	1.38289	0.117966	0.0590866	0.124168	0.234539
1-Methyl-L-Histidine	6.63329e-05	0.000139305	0	0	0		9.83607e-05	0.000156642	0	0	0.000226864	0.674385	0.360282	0.00446321	0.0435448	0.105752
SyringicAcid	2.59811e-05	5.26947e-05	0	0	0		4.63143e-05	6.96696e-05	0	0	0.000124143	0.560974	0.182204	9.00069e-05	0.00113483	0.0053589
1-Methylhydantoin	5.28086e-05	9.16908e-05	0	0	0.000169148		5.28779e-05	9.01215e-05	0	0	0.000169548	0.99869	0.0958686	0.954795	0.651156	0.802149
Dimethylsulfone	0.000108873	0.000207045	0	0.000109215	0.000175945		0.000100822	0.000128349	0	0.000114745	0.00017033	1.07985	0.098483	0.895583	0.907294	0.929157
4-Hydroxyphenylacetic Acid	0.000272702	0.000691328	0	0	0		0.000158086	0.00048874	0	0	0	1.72502	1.07635	0.0152977	0.029715	0.0765387
Carnosine	0.000288796	0.00044376	0	0	0.000686949		0.000433475	0.000454851	0	0.000447416	0.00084878	0.666235	1.03021	1.74344e-05	0.000373426	0.00244163
L-Arginine	0.000143297	0.000412535	0	0	0		0.000161174	0.000335244	0	0	0	0.889081	0.195939	0.219893	0.568281	0.710351
L-Anserine	0.000187684	0.000293335	0	0	0.000459743		0.00028844	0.000332556	0	0	0.000589928	0.650687	0.788818	6.1876e-05	0.004469	0.0163523
L-Leucine	7.67142e-05	0.000178933	0	0	0		0.000105946	0.000207811	0	0	0	0.724088	0.470356	0.054698	0.376223	0.524245
Glycerophosphocholine	8.43192e-05	0.000184659	0	0	0.00012754		0.000109715	0.000208181	0	0	0.000153657	0.768527	0.0583835	0.0393177	0.0786764	0.16311
2-Oxoglutarate	0.000149042	0.000257797	0	0	0.000399348		0.00012885	0.000261404	0	0	0	1.15671	0.481194	0.175869	0.10755	0.212599
L-Tryptophane	9.14152e-05	0.000227439	0	0	0		0.000134349	0.000267166	0	0	0	0.680433	0.440919	0.0308123	0.0545174	0.125243
D-Fructose	0.000479964	0.000565788	0	0	0.000992384		0.000440115	0.000577345	0	0	0.000990966	1.09054	0.213121	0.385901	0.463884	0.597426
Spermidine	0.000738615	0.000687172	0	0.000796271	0.00124914		0.000841891	0.000632791	0	0.00094047	0.00128354	0.877329	0.56098	0.045429	0.0166598	0.04568
Sarcosine	7.53732e-05	0.000120964	0	0	0.000194367		6.14087e-05	0.000100942	0	0	0.000183648	1.2274	0.0983442	0.212129	0.393158	0.526875
O-Acetyl-L-Carnitine	8.3509e-05	0.0001236	0	0	0.000176252		0.000111935	0.000136756	0	0	0.000217738	0.74605	0.208993	0.00550681	0.0485019	0.114518
Citrate	0.000135695	0.000434321	0	0	0		0.000126973	0.000300044	0	0	0	1.06868	0.0642628	0.467248	0.833709	0.908529
Note: P value, P value from Wilcoxon test without adjustment; P* value, P value adjusted for age. P# Value, P value adjusted for age and false discovery rate.
SD, standard deviation; P25, 25th percentile; P75, 75th percentile; VIP, variable importance on projection
