# Supplementary material for: Machine learning of plasma metabolome identifies biomarker panels for metabolic syndrome: findings from the China Suboptimal Health Cohort
Source: Cardiovasc Diabetol. 2022 Dec 23;21:288. doi: 10.1186/s12933-022-01716-0 (PMC9789589; doi:10.1186/s12933-022-01716-0)
Supplement: Supplementary file 4 — Additional file 4: Table S3. Spearman’s correlation coefficients between the 13 metabolomic biomarkers and 14 cardiometabolic risk factors. [file 12933_2022_1716_MOESM4_ESM.xlsx]

## Sheet: Sheet1
Sipplementary Table 3. Spearman's correlation coefficients between the metabolomic biomarkers and metabolic risk factors
Metbolites	Age		WC		HC		WHR		BMI		SBP		DBP		FPG		TC		TG		HDL-C		LDL-C		BUN		Cr
	r	P Value	r	P Value	r	P Value	r	P Value	r	P Value	r	P Value	r	P Value	r	P Value	r	P Value	r	P Value	r	P Value	r	P Value	r	P Value	r	P Value
Trans-Acotinic Acid	-0.0251	0.4256	-0.1021	0.0012	-0.0376	0.2327	-0.1205	0.0001	-0.1035	0.001	-0.0722	0.0216	-0.0643	0.041	0.0834	0.008	0.0151	0.6318	-0.2496	<0.0001	0.1762	<0.0001	-0.0177	0.5732	-0.0644	0.0407	-0.1195	0.0001
Methanol	0.037	0.2395	0.0299	0.3425	0.0608	0.0533	-0.0047	0.8805	0.0367	0.2433	0.0685	0.0295	-0.0018	0.9542	0.3034	<0.0001	0.0138	0.6603	-0.0735	0.0195	0.0426	0.1761	0.0225	0.4749	-0.0275	0.383	-0.0886	0.0048
Guanidinoacetate	-0.0091	0.7733	-0.0309	0.3265	-0.009	0.7761	-0.0375	0.2338	-0.0117	0.7107	0.0098	0.7564	-0.044	0.1616	0.2444	<0.0001	-0.0262	0.4054	-0.0652	0.0381	0.0085	0.7876	-0.0128	0.6848	-0.0176	0.5757	-0.1265	0.0001
Hydroxyproline	-0.0404	0.1997	-0.1422	<0.0001	-0.1141	0.0003	-0.0946	0.0026	-0.1622	<0.0001	-0.0799	0.0111	-0.0577	0.0669	-0.0483	0.1245	-0.0587	0.0622	-0.2347	<0.0001	0.131	<0.0001	-0.0769	0.0145	-0.0157	0.6187	-0.047	0.1352
Pyroglutamic Acid	-0.0096	0.7598	-0.1374	<0.0001	-0.1318	<0.0001	-0.093	0.0031	-0.173	<0.0001	-0.1352	<0.0001	-0.136	<0.0001	-0.2585	<0.0001	-0.0836	0.0078	-0.1723	<0.0001	0.1234	0.0001	-0.1105	0.0004	-0.0324	0.3036	0.0176	0.5768
Glutaconic Acid	-0.1152	0.0002	-0.2197	<0.0001	-0.147	<0.0001	-0.2081	<0.0001	-0.1998	<0.0001	-0.1973	<0.0001	-0.1562	<0.0001	-0.2459	<0.0001	-0.0587	0.0622	-0.2247	<0.0001	0.2102	<0.0001	-0.1125	0.0003	-0.1355	<0.0001	-0.2006	<0.0001
D-Maltose	-0.238	<0.0001	-0.1886	<0.0001	-0.1343	<0.0001	-0.1707	<0.0001	-0.1556	<0.0001	-0.1741	<0.0001	-0.1605	<0.0001	-0.1629	<0.0001	-0.1361	<0.0001	-0.2253	<0.0001	0.1334	<0.0001	-0.1592	<0.0001	-0.16	<0.0001	-0.1534	<0.0001
D-Fucose	-0.0134	0.67	0.1612	<0.0001	0.109	0.0005	0.1549	<0.0001	0.1913	<0.0001	0.061	0.0527	0.1092	0.0005	0.0222	0.481	0.0345	0.2735	0.5341	<0.0001	-0.3347	<0.0001	0.0978	0.0019	-0.0195	0.5362	0.0857	0.0064
Taurine	0.1881	<0.0001	0.1584	<0.0001	0.12	0.0001	0.142	<0.0001	0.1436	<0.0001	0.1641	<0.0001	0.1544	<0.0001	0.2387	<0.0001	0.0496	0.1148	0.1203	0.0001	-0.0902	0.0041	0.0739	0.0188	0.1688	<0.0001	0.1218	0.0001
Deoxyadenosine	-0.1457	<0.0001	-0.1795	<0.0001	-0.1273	<0.0001	-0.1726	<0.0001	-0.1737	<0.0001	-0.144	<0.0001	-0.153	<0.0001	-0.1356	<0.0001	-0.0915	0.0036	-0.1768	<0.0001	0.1032	0.001	-0.1154	0.0002	-0.0748	0.0174	-0.1585	<0.0001
L-Ornithine	-0.0388	0.2177	-0.1058	0.0008	-0.0778	0.0133	-0.0829	0.0084	-0.0929	0.0031	-0.1062	0.0007	-0.0848	0.0069	-0.1127	0.0003	-0.0353	0.2621	-0.11	0.0005	0.129	<0.0001	-0.0755	0.0164	-0.0886	0.0048	-0.1024	0.0011
L-Asparagine	-0.1153	0.0002	-0.058	0.0651	-0.0098	0.7568	-0.0988	0.0017	-0.0376	0.232	-0.104	0.0009	-0.0551	0.0801	-0.1971	<0.0001	-0.0677	0.0313	-0.1282	<0.0001	0.0443	0.1591	-0.0809	0.01	0.0299	0.342	0.0267	0.3962
Carnosine	-0.0616	0.0502	-0.1208	0.0001	-0.0837	0.0077	-0.0946	0.0026	-0.109	0.0005	-0.088	0.0051	-0.0968	0.0021	-0.1847	<0.0001	-0.0667	0.0339	-0.1373	<0.0001	0.1072	0.0006	-0.0926	0.0032	-0.0251	0.4255	-0.0728	0.0206
Note: WC, waist circumference; HC, hip circumference; WHR, Waist-to-hip ratio; BMI, body mass index; SBP, systolic blood pressure; DBP, diastolic blood pressure; TC, total cholesterol; TG, triglycerides; HDL, high-density lipoprotein cholesterol; LDL, low-density lipoprotein cholesterol; BUN, blood urea nitrogen; Cr, creatinine.
P < 0.05 is considered statistical significancea and bold values are statistically significant.
